# Supplementary material for: First Molecular Evidence of Pathogens in Fleas Collected from Dogs in Northern Vietnam
Source: Pathogens. 2021 Sep 14;10(9):1185. doi: 10.3390/pathogens10091185 (PMC8472576; doi:10.3390/pathogens10091185)
Supplement: Supplementary file 1 [file pathogens-10-01185-s001.zip]

Archive with 1 entries (1 files):
- pathogens-1331485-supplementary.pdf
